# Supplementary material for: Observation of acoustic spin
Source: Natl Sci Rev. 2019 May 11;6(4):707–12. doi: 10.1093/nsr/nwz059 (PMC8291453; doi:10.1093/nsr/nwz059)
Supplement: nwz059_Supplemental_Files [file nwz059_supplemental_files.zip]

Archive with 5 entries (5 files):
- Movie_1.avi
- Movie_2.avi
- Movie_3.avi
- Movie_4.avi
- Observation of Acoustic Spin_SI_final.pdf
